# Supplementary material for: Genome-wide association study and genomic prediction of bolting trait in spinach (Spinacia oleracea L.)
Source: Front Plant Sci. 2026 Apr 20;17:1795277. doi: 10.3389/fpls.2026.1795277 (PMC13136168; doi:10.3389/fpls.2026.1795277)
Supplement: Supplementary file 1 [file Table1.xlsx]

## Sheet: SFig1_SNP.distri
Supplementary Figure S1. Genome-wide distribution of 16,563 high-quality SNPs across six spinach (Spinacia oleracea L.) chromosomes. The number of SNPs within 1-Mb windows is represented by a color gradient from green (low density) to red (high density).

## Sheet: SF2_m.QQplot
Supplementary Figure S2. Genome-wide association study (GWAS) of the bolting trait in 295 spinach (Spinacia oleracea L.) accessions using 16,563 high-quality SNPs. Analyses and visualizations were performed in GAPIT3 with five statistical models: GLM, MLM, MLMM, FarmCPU, and BLINK. (A) Manhattan plots showing associations across six chromosomes. (B) Corresponding Q–Q plots comparing expected and …

## Sheet: SF3a_LD.decay.chr
Supplementary Figure S3a. Linkage disequilibrium (LD) decay across the six chromosomes in spinach (Spinacia oleracea L.) associated with the bolting trait, estimated using 16,563 high-quality SNP markers from 295 accessions. LD was calculated as the squared correlation coefficient (r²) between SNP pairs and plotted against physical distance (bp). Each curve represents the rate of LD decay per chr…
															Chr	Max_r2	Half_r2	LD_decay_bp
															1	0.772	0.386	170000
															2	0.712	0.356	140000
															3	0.763	0.381	300000
															4	0.7	0.35	50000
															5	0.751	0.376	230000
															6	0.739	0.37	160000
															all.(1-6)	4.437	2.219	1050000

## Sheet: SF3b_LD.decay_SNPmarker.region
Supplementary Figure S3b. Linkage disequilibrium (LD) decay surrounding the seven SNP markers associated with the bolting trait in spinach (Spinacia oleracea L.), estimated using SNPs within the LD decay region of each chromosome across 295 accessions. LD was calculated as the squared correlation coefficient (r²) between SNP pairs and plotted against physical distance (bp). Each curve represents …

## Sheet: SF4_GP
Supplementary Figure S7. Genomic prediction (GP) accuracy (r-value) for the bolting trait in spinach (Spinacia oleracea L.), evaluated using 16,563 high-quality SNPs across 295 accessions. Prediction was conducted using ten SNP sets, ranging from 6 to all 16,563 randomly selected SNPs, under a cross-validation framework. Seven genomic prediction (GP) models were tested: Bayes A (BA), Bayes B (BB)…

## Sheet: SF5_LD.heatmap
Supplementary Figure S5. Linkage disequilibrium (LD) heatmap of the genomic region on chromosome 6 surrounding the seven SNP markers associated with the bolting trait in spinach (Spinacia oleracea L), highlighted in red boxes. Pairwise LD between SNP markers was measured as the squared correlation coefficient (r²) and visualized using Haploview. Darker shading indicates stronger LD (higher r² val…
