# Supplementary material for: Genome-wide association study and genomic prediction of bolting trait in spinach (Spinacia oleracea L.)
Source: Front Plant Sci. 2026 Apr 20;17:1795277. doi: 10.3389/fpls.2026.1795277 (PMC13136168; doi:10.3389/fpls.2026.1795277)
Supplement: Supplementary file 2 [file Table2.xlsx]

## Sheet: S.T1_accessionInfo
Supplementary Table S1 List of 295 USDA spinach (Spinacia oleracea) germplasm accessions and their PI accession, name, origin, bolting trait, cluster, country, and accession number in each country.
PI_ACCESSION	NAME	TAXONOMY	ORIGIN	Bolting	PCA by GAPIT3	Country	Accession NO. in country
PI 164966	Cornell ID #243	Spinacia oleracea	Turkey	EARLY	Q1	Turkey	95
PI 165043	Ispanak	Spinacia oleracea	Gaziantep, Turkey	EARLY	Q1
PI 167098	Cornell ID #250	Spinacia oleracea	Turkey	EARLY	Q1
PI 167194	Ispanak	Spinacia oleracea	Turkey	EARLY	Q1
PI 167195	Ispanak	Spinacia oleracea	Gaziantep, Turkey	EARLY	Q1
PI 169026	CGN 9499	Spinacia oleracea	Turkey	EARLY	Q1
PI 169669	Cornell ID #105	Spinacia oleracea	Turkey	EARLY	Q1
PI 169674	Dikenli	Spinacia oleracea	Istanbul , Turkey	EARLY	Q1
PI 169675	Cornell ID #108	Spinacia oleracea	Manisa, Turkey	EARLY	Q1
PI 169676	DIKENSIZ	Spinacia oleracea	Manisa, Turkey	EARLY	Q1
PI 169677	Cornell ID #110	Spinacia oleracea	İzmir, Turkey	EARLY	Q1
PI 169680	Cornell ID #113	Spinacia oleracea	Kocaeli, Turkey	EARLY	Q2
PI 169685	Cornell ID #115	Spinacia oleracea	Balıkesir, Turkey	EARLY	Q1
PI 169690	Dikensiz	Spinacia oleracea	Kocaeli, Turkey	EARLY	Q1
PI 171860	Dikensiz	Spinacia oleracea	Samsun, Turkey	EARLY	Q1
PI 171866	Dikenli	Spinacia oleracea	Kars, Turkey	EARLY	Q1
PI 173123	Cornell ID #80	Spinacia oleracea	Kars, Turkey	EARLY	Q1
PI 173124	Cornell ID #81	Spinacia oleracea	Van, Turkey	EARLY	Q1
PI 173125	Cornell ID #82	Spinacia oleracea	Mardin, Turkey	EARLY	Q3
PI 173126	Dikensiz	Spinacia oleracea	Urfa, Turkey	EARLY	Q1
PI 173127	Cornell ID #83	Spinacia oleracea	Maras, Turkey	EARLY	Q1
PI 173128	Cornell ID #84	Spinacia oleracea	Maras, Turkey	EARLY	Q2
PI 173129	Cornell ID #85	Spinacia oleracea	Maras, Turkey	EARLY	Q1
PI 173130	Cornell ID #86	Spinacia oleracea	Malatya, Turkey	EARLY	Q2
PI 173131	Cornell ID #87	Spinacia oleracea	Malatya, Turkey	EARLY	Q1
PI 173809	Cornell ID #88	Spinacia oleracea	Malatya, Turkey	EARLY	Q2
PI 174383	Cornell ID #90	Spinacia oleracea	Turkey	EARLY	Q1
PI 174384	Cornell ID #91	Spinacia oleracea	Van, Turkey	EARLY	Q1
PI 174385	Cornell ID #92	Spinacia oleracea	Diyarbakır, Turkey	EARLY	Q2
PI 174387	KUZU	Spinacia oleracea	Gaziantep, Turkey	EARLY	Q1
PI 174388	Dikensiz	Spinacia oleracea	Elâzığ, Turkey	EARLY	Q1
PI 175924	Cornell ID #52	Spinacia oleracea	Turkey	EARLY	Q1
PI 175925	Cornell ID #53	Spinacia oleracea	Turkey	EARLY	Q1
PI 175927	Cornell ID #55	Spinacia oleracea	Yozgat, Turkey	EARLY	Q2
PI 176769	Cornell ID #63	Spinacia oleracea	Erzincan, Turkey	EARLY	Q1
PI 176770	Cornell ID #64	Spinacia oleracea	Erzincan, Turkey	EARLY	Q1
PI 176775	Harlan 9430	Spinacia oleracea	Turkey	EARLY	Q1
PI 176776	Cornell ID #59	Spinacia oleracea	Turkey	EARLY	Q1
PI 176777	Cornell ID #60	Spinacia oleracea	Bilecik, Turkey	EARLY	Q1
PI 176779	Cornell ID #67	Spinacia oleracea	Turkey	EARLY	Q1
PI 177081	Cornell ID #69	Spinacia oleracea	TekirdaÄŸ, Turkey	EARLY	Q1
PI 179041	Cornell ID #72	Spinacia oleracea	Zonguldak, Turkey	EARLY	Q1
PI 179043	Cornell ID #74	Spinacia oleracea	Eski?ehir, Turkey	EARLY	Q1
PI 179044	Harlan 9665	Spinacia oleracea	Ankara, Turkey	EARLY	Q1
PI 179509	Kuzukalak	Spinacia oleracea	Bursa, Turkey	EARLY	Q1
PI 204632	Cornell ID #16	Spinacia oleracea	Sivas, Turkey	EARLY	Q1
PI 204732	CGN 14210	Spinacia oleracea	Turkey	EARLY	Q1
PI 204733	Cornell ID #17	Spinacia oleracea	Turkey	EARLY	Q1
PI 204734	Cornell ID #18	Spinacia oleracea	Turkey	EARLY	Q2
PI 204735	Cornell ID #19	Spinacia oleracea	Turkey	EARLY	Q2
PI 204736	CGN 9622	Spinacia oleracea	Turkey	EARLY	Q2
PI 205231	Cornell ID #20	Spinacia oleracea	Turkey	EARLY	Q1
PI 205232	Cornell ID #21	Spinacia oleracea	Turkey	EARLY	Q1
PI 205233	Cornell ID #22	Spinacia oleracea	Turkey	EARLY	Q1
PI 205235	Cornell ID #24	Spinacia oleracea	Turkey	EARLY	Q1
PI 206474	Cornell ID #27	Spinacia oleracea	Turkey	EARLY	Q1
PI 206475	Cornell ID #28	Spinacia oleracea	Antalya, Turkey	EARLY	Q1
PI 206753	Cornell ID #29	Spinacia oleracea	Turkey	EARLY	Q1
PI 209646	No. 3	Spinacia oleracea	Turkey	EARLY	Q1
PI 339545	101-2	Spinacia oleracea	Turkey	EARLY	Q3
PI 339546	101-5	Spinacia oleracea	Turkey	EARLY	Q1
PI 339548	101-25	Spinacia oleracea	Turkey	EARLY	Q1
PI 449353	Universal	Spinacia oleracea	Turkey	EARLY	Q1
PI 164965	Cornell ID #242	Spinacia oleracea	Turkey	LATE	Q1
PI 165012	Ispanak Dikenli	Spinacia oleracea	Turkey	LATE	Q1
PI 169671	CGN 9500	Spinacia oleracea	Burdur, Turkey	LATE	Q1
PI 169673	Cornell ID #106	Spinacia oleracea	Aydın, Turkey	LATE	Q1
PI 169678	Cornell ID #111	Spinacia oleracea	Hatay, Turkey	LATE	Q1
PI 169683	Harlan 2553	Spinacia oleracea	Kırklareli, Turkey	LATE	Q1
PI 169684	Harlan 2798	Spinacia oleracea	Turkey	LATE	Q1
PI 169686	Harlan 3192	Spinacia oleracea	Balıkesir, Turkey	LATE	Q1
PI 171859	Harlan 6725	Spinacia oleracea	Samsun, Turkey	LATE	Q1
PI 171862	Dikensiz	Spinacia oleracea	Tokat, Turkey	LATE	Q1
PI 171863	Dikenli	Spinacia oleracea	Tokat, Turkey	LATE	Q2
PI 171864	Harlan 6920	Spinacia oleracea	Tokat, Turkey	LATE	Q1
PI 171865	Cornell ID #76	Spinacia oleracea	Trabzon, Turkey	LATE	Q1
PI 173122	Dikenli	Spinacia oleracea	Turkey	LATE	Q1
PI 174386	Cornell ID #93	Spinacia oleracea	Mardin, Turkey	LATE	Q1
PI 174389	Cornell ID #96	Spinacia oleracea	Turkey	LATE	Q1
PI 175595	Cornell ID #100	Spinacia oleracea	Turkey	LATE	Q1
PI 175926	Cornell ID #54	Spinacia oleracea	Kocaeli, Turkey	LATE	Q1
PI 175928	Harlan 9061	Spinacia oleracea	Yozgat, Turkey	LATE	Q1
PI 175929	Harlan 8866	Spinacia oleracea	Erzincan, Turkey	LATE	Q1
PI 175930	Cornell ID #61	Spinacia oleracea	K?r?ehir, Turkey	LATE	Q1
PI 175931	Harlan 9132	Spinacia oleracea	Turkey	LATE	Q1
PI 175932	Harlan 9148	Spinacia oleracea	Kayseri, Turkey	LATE	Q1
PI 176771	Cornell ID #65	Spinacia oleracea	Sivas, Turkey	LATE	Q1
PI 176772	Cornell ID #56	Spinacia oleracea	Ni?de, Turkey	LATE	Q1
PI 176773	Cornell ID #57	Spinacia oleracea	Turkey	LATE	Q1
PI 176774	Cornell ID #58	Spinacia oleracea	Konya, Turkey	LATE	Q1
PI 177082	Alman	Spinacia oleracea	Kayseri, Turkey	LATE	Q1
PI 177557	Cornell ID #71	Spinacia oleracea	Ankara, Turkey	LATE	Q1
PI 177558	Harlan 4403	Spinacia oleracea	Turkey	LATE	Q1
PI 206473	Cornell ID #26	Spinacia oleracea	Turkey	LATE	Q1
PI 339547	101-9	Spinacia oleracea	Turkey	LATE	Q1
PI 648950	Dixie Savoy	Spinacia oleracea	Maryland, United States	EARLY	Q1	United States	49
PI 648951	Cornell ID #275	Spinacia oleracea	Maryland, United States	EARLY	Q1
PI 648952	Cornell ID #276	Spinacia oleracea	Maryland, United States	EARLY	Q1
PI 648953	Cornell ID #277	Spinacia oleracea	Maryland, United States	EARLY	Q1
PI 648955	Cornell ID #279	Spinacia oleracea	Maryland, United States	EARLY	Q1
PI 648959	Cornell ID #287	Spinacia oleracea	Maryland, United States	EARLY	Q1
PI 648962	5 X 1	Spinacia oleracea	Maryland, United States	EARLY	Q1
PI 699746	VIRGINIA BLIGHT-RESISTANT	Spinacia oleracea	Pennsylvania, United States	EARLY	Q1
PI 699747	VIRAFLAG	Spinacia oleracea	Missouri, United States	EARLY	Q1
PI 699748	VA SAVOY BLIGHT RESISTANT	Spinacia oleracea	Missouri, United States	EARLY	Q1
PI 699757	RESISTOFLAY	Spinacia oleracea	Michigan, United States	EARLY	Q1
PI 699763	LONG STANDING BLOOMSDALE	Spinacia oleracea	New York, United States	EARLY	Q1
PI 699766	VIROFLAY 99 MR	Spinacia oleracea	California, United States	EARLY	Q1
PI 699768	INDURES	Spinacia oleracea	New York, United States	EARLY	Q1
PI 699774	Cornell ID #239	Spinacia oleracea	Oregon, United States	EARLY	Q1
PI 699776	Cornell ID #240	Spinacia oleracea	California, United States	EARLY	Q1
PI 699777	Cornell ID #241	Spinacia oleracea	California, United States	EARLY	Q1
PI 648954	Cornell ID #278	Spinacia oleracea	Maryland, United States	LATE	Q1
PI 648957	76 X 71	Spinacia oleracea	Maryland, United States	LATE	Q1
PI 648958	Cornell ID #286	Spinacia oleracea	Maryland, United States	LATE	Q1
PI 648961	224 X 223	Spinacia oleracea	Maryland, United States	LATE	Q1
PI 648963	Cornell ID #289	Spinacia oleracea	Maryland, United States	LATE	Q1
PI 699734	DIXIE MARKET	Spinacia oleracea	Maryland, United States	LATE	Q1
PI 699735	WISCONSIN BLOOMSDALE	Spinacia oleracea	New York, United States	LATE	Q1
PI 699736	KING OF DENMARK	Spinacia oleracea	Illinois, United States	LATE	Q1
PI 699737	GIANT THICK LEAVED/NOBEL	Spinacia oleracea	California, United States	LATE	Q1
PI 699738	DARK GREEN PRICKLY SEEDED	Spinacia oleracea	California, United States	LATE	Q1
PI 699740	BADGER SAVOY 751	Spinacia oleracea	New York, United States	LATE	Q1
PI 699741	BLIGHT RESISTANT SAVOY	Spinacia oleracea	New York, United States	LATE	Q1
PI 699742	BLOOMSDALE DARK GREEN	Spinacia oleracea	Missouri, United States	LATE	Q1
PI 699743	BLOOMSDALE LONG STANDING	Spinacia oleracea	Pennsylvania, United States	LATE	Q1
PI 699744	VIKING	Spinacia oleracea	New York, United States	LATE	Q1
PI 699745	VIKING GIANT NOBEL	Spinacia oleracea	Illinois, United States	LATE	Q1
PI 699749	NORTHLAND	Spinacia oleracea	Minnesota, United States	LATE	Q1
PI 699751	NOBEL/GIANT THICK LEAVED	Spinacia oleracea	Pennsylvania, United States	LATE	Q1
PI 699752	OLD DOMINION	Spinacia oleracea	Washington, United States	LATE	Q1
PI 648964	CALIFLAY	Spinacia oleracea	California, United States	LATE	Q1
PI 699755	BADGER SAVOY	Spinacia oleracea	California, United States	LATE	Q1
PI 699756	SAVOY SUPREME	Spinacia oleracea	Wisconsin, United States	LATE	Q1
PI 699761	TROUBADOR/TEMPO	Spinacia oleracea	Oregon, United States	LATE	Q1
PI 699762	FLANDERS	Spinacia oleracea	Louisiana, United States	LATE	Q1
PI 699764	HASTINGS ARAGON	Spinacia oleracea	Georgia, United States	LATE	Q1
PI 699765	VIRGINIA SAVOY	Spinacia oleracea	Michigan, United States	LATE	Q1
PI 699767	ADVANCE	Spinacia oleracea	Oregon, United States	LATE	Q1
PI 699769	Nores	Spinacia oleracea	United States	LATE	Q1
PI 699770	DUET	Spinacia oleracea	Maryland, United States	LATE	Q1
PI 699772	WINTER BLOOMSDALE	Spinacia oleracea	New York, United States	LATE	Q1
PI 699773	Bloomsdale Long Standing	Spinacia oleracea	Oregon, United States	LATE	Q1
PI 699778	99 X 95 (DESSERT)	Spinacia oleracea	Oregon, United States	LATE	Q1
PI 200882	Cornell ID #50	Spinacia oleracea	Afghanistan	EARLY	Q1	Afghanistan	20
PI 207518	Cornell ID #30	Spinacia oleracea	Afghanistan	EARLY	Q1
PI 211632	Cornell ID #35	Spinacia oleracea	Afghanistan	EARLY	Q1
PI 212119	Cornell ID #5	Spinacia oleracea	Afghanistan	EARLY	Q1
PI 212120	Cornell ID #6	Spinacia oleracea	Afghanistan	EARLY	Q1
PI 212328	Cornell ID #7	Spinacia oleracea	Afghanistan	EARLY	Q1
PI 219949	Cornell ID #11	Spinacia oleracea	Afghanistan	EARLY	Q1
PI 220121	Palak	Spinacia oleracea	Afghanistan	EARLY	Q1
PI 220546	Palek	Spinacia oleracea	BaghlÄn, Afghanistan	EARLY	Q1
PI 220686	Palek	Spinacia oleracea	Afghanistan	EARLY	Q1
PI 223536	Palek	Spinacia oleracea	Afghanistan	EARLY	Q3
PI 256079	Cornell ID #209	Spinacia oleracea	Afghanistan	EARLY	Q1
PI 604782	SPI 12/76	Spinacia oleracea	JowzjÄn, Afghanistan	EARLY	Q1
PI 604783	SPI 13/79	Spinacia oleracea	Afghanistan	EARLY	Q1
PI 604784	SPI 14/79	Spinacia oleracea	Afghanistan	EARLY	Q1
PI 604788	SPI 109/93	Spinacia oleracea	Afghanistan	EARLY	Q1
PI 604789	SPI 110/76	Spinacia oleracea	Afghanistan	EARLY	Q1
PI 677108	SPI 113/73	Spinacia oleracea	Afghanistan	EARLY	Q3
PI 604791	SPI 114/81	Spinacia oleracea	Afghanistan	EARLY	Q3
PI 604790	SPI 111/80	Spinacia oleracea	Afghanistan	LATE	Q3
PI 358248	Ohridski	Spinacia oleracea	North Macedonia	EARLY	Q1	North Macedonia	14
PI 358251	Prilepski	Spinacia oleracea	North Macedonia	EARLY	Q1
PI 358252	Edrolisten	Spinacia oleracea	North Macedonia	EARLY	Q1
PI 358253	Domasen	Spinacia oleracea	North Macedonia	EARLY	Q1
PI 368824	Sirokolisten	Spinacia oleracea	North Macedonia	EARLY	Q1
PI 379547	Veleski	Spinacia oleracea	North Macedonia	EARLY	Q1
PI 379548	Prilepski	Spinacia oleracea	North Macedonia	EARLY	Q1
PI 379551	Krupen	Spinacia oleracea	North Macedonia	EARLY	Q1
PI 358249	Kocanski	Spinacia oleracea	North Macedonia	LATE	Q1
PI 358250	Kumanovski	Spinacia oleracea	North Macedonia	LATE	Q1
PI 370602	Maznolisten	Spinacia oleracea	North Macedonia	LATE	Q1
PI 379549	Stipski	Spinacia oleracea	North Macedonia	LATE	Q1
PI 379550	Konjsko Rebro	Spinacia oleracea	North Macedonia	LATE	Q2
PI 379552	Skopski	Spinacia oleracea	North Macedonia	LATE	Q1
PI 664497	Cornell ID #272	Spinacia oleracea	China	EARLY	Q1	China	13
PI 664498	Cornell ID #273	Spinacia oleracea	China	EARLY	Q1
PI 419162	Cornell ID #163	Spinacia oleracea	China	EARLY	Q1
PI 433207	495	Spinacia oleracea	China	EARLY	Q3
PI 433208	496	Spinacia oleracea	China	EARLY	Q3
PI 103063	11	Spinacia oleracea	Beijing Shi, China	LATE	Q3
PI 192945	CGN 9615	Spinacia oleracea	China	LATE	Q1
PI 418978	Chung Pu Lao	Spinacia oleracea	Shaanxi Sheng, China	LATE	Q1
PI 433209	497	Spinacia oleracea	China	LATE	Q1
PI 433210	498	Spinacia oleracea	China	LATE	Q3
PI 478393	Cornell ID #174	Spinacia oleracea	China	LATE	Q1
PI 419218	Cornell ID #164	Spinacia oleracea	Hong Kong, China	EARLY	Q3
PI 321020	Wushe Waka Maru	Spinacia oleracea	Taiwan, China	EARLY	Q3
PI 209644	No. 1	Spinacia oleracea	FÄrs, Iran	EARLY	Q1	Iran	13
PI 209645	No. 2	Spinacia oleracea	Iran	EARLY	Q2
PI 209647	No. 4	Spinacia oleracea	FÄrs, Iran	EARLY	Q1
PI 222749	Esfenaj	Spinacia oleracea	Iran	EARLY	Q1
PI 222750	Esfenaj	Spinacia oleracea	Iran	EARLY	Q1
PI 222838	Esfenaj	Spinacia oleracea	Iran	EARLY	Q1
PI 224959	Cornell ID #4	Spinacia oleracea	Iran	EARLY	Q1
PI 226671	Cornell ID #10	Spinacia oleracea	Iran	EARLY	Q1
PI 227045	Cornell ID #201	Spinacia oleracea	Iran	EARLY	Q1
PI 227383	Espinacia	Spinacia oleracea	Iran	EARLY	Q1
PI 229731	Esfinags	Spinacia oleracea	Iran	EARLY	Q1
PI 229792	Espinage	Spinacia oleracea	Iran	EARLY	Q1
PI 222270	Esfenaj	Spinacia oleracea	Iran	LATE	Q1
PI 167434	Cavallius	Spinacia oleracea	Belgium	EARLY	Q1	Belgium	11
PI 179588	458	Spinacia oleracea	Belgium	EARLY	Q1
PI 179589	Giant Spinach	Spinacia oleracea	Belgium	EARLY	Q1
PI 179590	452	Spinacia oleracea	Belgium	EARLY	Q1
PI 179592	455	Spinacia oleracea	Belgium	EARLY	Q1
PI 179593	450	Spinacia oleracea	Belgium	EARLY	Q1
PI 179594	445	Spinacia oleracea	Belgium	EARLY	Q1
PI 179591	451	Spinacia oleracea	Belgium	LATE	Q1
PI 179595	Victoria	Spinacia oleracea	Belgium	LATE	Q1
PI 179596	449	Spinacia oleracea	Belgium	LATE	Q1
PI 179597	454	Spinacia oleracea	Belgium	LATE	Q1
PI 163309	Polag Benaresi	Spinacia oleracea	India	EARLY	Q1	India	11
PI 165504	Palak	Spinacia oleracea	India	EARLY	Q1
PI 165560	Palak	Spinacia oleracea	India	EARLY	Q1
PI 165994	Palak	Spinacia oleracea	India	EARLY	Q3
PI 173972	Palak	Spinacia oleracea	India	EARLY	Q3
PI 174960	Palak	Spinacia oleracea	India	EARLY	Q3
PI 175311	Palak	Spinacia oleracea	India	EARLY	Q3
PI 175312	Palak	Spinacia oleracea	India	EARLY	Q3
PI 175313	Palak	Spinacia oleracea	India	EARLY	Q3
PI 181086	Cornell ID #40	Spinacia oleracea	India	EARLY	Q3
PI 212921	Cornell ID #8	Spinacia oleracea	India	EARLY	Q3
PI 179507	Beledi	Spinacia oleracea	Syria	EARLY	Q1	Syria	9
PI 181808	Beledi	Spinacia oleracea	Syria	EARLY	Q1
PI 181809	Cornell ID #46	Spinacia oleracea	Syria	EARLY	Q1
PI 445782	Shami	Spinacia oleracea	Syria	EARLY	Q1
PI 445783	Shami	Spinacia oleracea	Syria	EARLY	Q1
PI 445784	Baladi	Spinacia oleracea	Syria	EARLY	Q1
PI 445785	Baladi	Spinacia oleracea	Syria	EARLY	Q1
PI 181923	Cornell ID #47	Spinacia oleracea	Syria	LATE	Q1
PI 181964	Homs No. 27	Spinacia oleracea	Syria	LATE	Q1
PI 531448	ESZKIMO	Spinacia oleracea	Hungary	EARLY	Q1	Hungary	7
PI 531449	HEGYKOI	Spinacia oleracea	Hungary	LATE	Q1
PI 531450	KECSKEMETI	Spinacia oleracea	Hungary	LATE	Q1
PI 531453	MOHAI	Spinacia oleracea	Hungary	LATE	Q1
PI 531454	MOSONMAGYAROVARI	Spinacia oleracea	Hungary	LATE	Q1
PI 531456	POPEY	Spinacia oleracea	Hungary	LATE	Q1
PI 531457	SZEKESFEHERVARI	Spinacia oleracea	Hungary	LATE	Q1
PI 604778	New Asia	Spinacia oleracea	HokkaidÃ´, Japan	EARLY	Q3	Japan	5
PI 604779	Supahku	Spinacia oleracea	HokkaidÃ´, Japan	EARLY	Q1
PI 604780	Yuhparo	Spinacia oleracea	HokkaidÃ´, Japan	EARLY	Q1
PI 165710	Cornell ID #247	Spinacia oleracea	Japan	EARLY	Q3
PI 227230	Jiromaru	Spinacia oleracea	Japan	EARLY	Q1
PI 360710	Samos Hybrid	Spinacia oleracea	France	EARLY	Q1	France	5
PI 433211	499	Spinacia oleracea	France	EARLY	Q3
PI 261787	Monstrueux de Viroflay	Spinacia oleracea	France	LATE	Q1
PI 261788	Geant d&#39;Hiver	Spinacia oleracea	France	LATE	Q1
PI 261789	Giant d&#39;etc.	Spinacia oleracea	France	LATE	Q1
PI 606707	AMERICA	Spinacia oleracea	North Holland, Netherlands	LATE	Q1	Netherlands	4
PI 699754	HOLLANDIA	Spinacia oleracea	Netherlands	LATE	Q1
PI 303138	PRINCESS JULIANA	Spinacia oleracea	Netherlands	LATE	Q1
PI 360895	Nores	Spinacia oleracea	Netherlands	LATE	Q1
PI 319220	CGN 14185	Spinacia oleracea	Egypt	EARLY	Q1	Egypt	3
PI 374233	Baladi	Spinacia oleracea	Egypt	EARLY	Q1
PI 183246	No. 3	Spinacia oleracea	Egypt	LATE	Q1
PI 266926	Universal	Spinacia oleracea	Germany	LATE	Q1	Germany	1
PI 263873	Cornell ID #215	Spinacia oleracea	Greece	EARLY	Q1	Greece	2
PI 491261	WP 106	Spinacia oleracea	Greece	EARLY	Q1
PI 249920	Espinaca Veroflay	Spinacia oleracea	Spain	EARLY	Q1	Spain	3
PI 262161	Nostruosa Wireflay	Spinacia oleracea	Spain	EARLY	Q1
PI 262911	Espinaca nobel	Spinacia oleracea	Spain	LATE	Q1
PI 531452	MATADOR DARKO	Spinacia oleracea	Denmark	LATE	Q1	Denmark	1
PI 193619	Victoria	Spinacia oleracea	Ethiopia	EARLY	Q1	Ethiopia	2
PI 193618	Neusseelander	Spinacia oleracea	Ethiopia	LATE	Q1
PI 176371	Monstrans Viroflag	Spinacia oleracea	Italy	EARLY	Q1	Italy	2
PI 176372	Lettuce-like leaf	Spinacia oleracea	Italy	LATE	Q1
PI 217425	Cornell ID #9	Spinacia oleracea	Korea, South	EARLY	Q1	Korea, South	2
PI 508504	Summer green	Spinacia oleracea	Korea, South	EARLY	Q3
PI 285751	Koda	Spinacia oleracea	Warszawa, Poland	LATE	Q2	Poland	2
PI 535897	OLBRZYM ZIMOWY	Spinacia oleracea	Poland	LATE	Q1
PI 274051	Matador Improved	Spinacia oleracea	United Kingdom	LATE	Q1	United Kingdom	1
PI 179508	Cornell ID #75	Spinacia oleracea	Iraq	EARLY	Q1	Iraq	1
PI 604785	SPI 161/86	Spinacia oleracea	Mongolia	EARLY	Q3	Mongolia	1
PI 274311	Parluk	Spinacia oleracea	Pakistan	EARLY	Q3	Pakistan	1
PI 379546	Lokalen	Spinacia oleracea	Serbia	LATE	Q1	Serbia	1
PI 206007	Kingen av Danmark W:s/47	Spinacia oleracea	Sweden	EARLY	Q1	Sweden	1
PI 608762	Cornell ID #271	Spinacia oleracea	Thailand	EARLY	Q3	Thailand	1
PI 184137	No. 242	Spinacia oleracea		EARLY	Q1	N	14
PI 274044	Early Giant	Spinacia oleracea		EARLY	Q1
PI 274048	Giant Early Leaf	Spinacia oleracea		EARLY	Q1
PI 274056	Proloog	Spinacia oleracea		EARLY	Q1
PI 274057	Stamef	Spinacia oleracea		EARLY	Q1
PI 274059	Supra	Spinacia oleracea		EARLY	Q1
PI 274061	Viking	Spinacia oleracea		EARLY	Q1
PI 274063	Viking	Spinacia oleracea		EARLY	Q1
PI 274042	Best of All	Spinacia oleracea		LATE	Q1
PI 274046	Elsoms 23	Spinacia oleracea		LATE	Q1
PI 274047	Elsoms 23 X Troubadour	Spinacia oleracea		LATE	Q1
PI 274050	Hiemalis	Spinacia oleracea		LATE	Q1
PI 274055	Noorman Viking	Spinacia oleracea		LATE	Q1
PI 274058	Summer Savoy	Spinacia oleracea		LATE	Q1

## Sheet: S.T2_gene
Supplementary Table S2 Fifteen candidate genes identified within the specific LD decay regions corresponding to seven of the ten associated SNP markers (listed in Table 1) For three SNP markers with no observable LD decay (“NA”), the 50 kb LD decay value of chromosome 4 was applied.
Gene	Chr	Gene start_pos (bp)	Gene end_pos (bp)	Gene size (bp)	Gene annotation	SNP	SNP_Pos (bp)	Chr	Distance from gene start (bp)	Distance from gene end (bp)
SOV2g000950	2	3209359	3217051	7693	puromycin-sensitive aminopeptidase-like	SOVchr2_3254529	3254529	2	45170	37478
SOV4g014330	4	30390605	30393864	3259	Inosine-5'-monophosphate dehydrogenase	SOVchr4_30429857	30429857	4	39252	35993
SOV4g014340	4	30455285	30456105		Glycine-rich protein				-25428	-26248
SOV4g014350	4	30456831	30510816		Vacuolar protein sorting-associated protein, putative				-26974	-80959
SOV6g004510	6	13256254	13259361	3108	Unknown protein	SOVchr6_13545571	13545571	6	289317	286210
		13256254	13259361	3108	Unknown protein	SOVchr6_13545584	13545584		289330	286223
		13256254	13259361	3108	Unknown protein	SOVchr6_13545609	13545609		289355	286248
		13256254	13259361	3108	Unknown protein	SOVchr6_13545882	13545882		289628	286521
		13256254	13259361	3108	Unknown protein	SOVchr6_13545887	13545887		289633	286526
SOV6g004520	6	13258268	13259050	783	Cysteine rich receptor like kinase	SOVchr6_13545571	13545571	6	287303	286521
		13258268	13259050			SOVchr6_13545584	13545584		287316	286534
		13258268	13259050			SOVchr6_13545609	13545609		287341	286559
		13258268	13259050			SOVchr6_13545882	13545882		287614	286832
		13258268	13259050			SOVchr6_13545887	13545887		287619	286837
SOV6g004530	6	13272920	13276376	3457	Putative receptor-like protein kinase	SOVchr6_13545571	13545571	6	272651	269195
		13272920	13276376			SOVchr6_13545584	13545584		272664	269208
		13272920	13276376			SOVchr6_13545609	13545609		272689	269233
		13272920	13276376			SOVchr6_13545882	13545882		272962	269506
		13272920	13276376			SOVchr6_13545887	13545887		272967	269511
SOV6g004540	6	13275340	13278317	2978	Unknown protein	SOVchr6_13545571	13545571	6	270231	267254
		13275340	13278317	2978	Unknown protein	SOVchr6_13545584	13545584		270244	267267
		13275340	13278317	2978	Unknown protein	SOVchr6_13545609	13545609		270269	267292
		13275340	13278317	2978	Unknown protein	SOVchr6_13545882	13545882		270542	267565
		13275340	13278317	2978	Unknown protein	SOVchr6_13545887	13545887		270547	267570
SOV6g004550	6	13277985	13281376	3392	putative receptor-like protein kinase At4g00960	SOVchr6_13545571	13545571	6	267586	264195
		13277985	13281376			SOVchr6_13545584	13545584		267599	264208
		13277985	13281376			SOVchr6_13545609	13545609		267624	264233
		13277985	13281376			SOVchr6_13545882	13545882		267897	264506
		13277985	13281376			SOVchr6_13545887	13545887		267902	264511
SOV6g004560	6	13339413	13344361	4949	Pentatricopeptide repeat	SOVchr6_13545571	13545571	6	206158	201210
		13339413	13344361			SOVchr6_13545584	13545584		206171	201223
		13339413	13344361			SOVchr6_13545609	13545609		206196	201248
		13339413	13344361			SOVchr6_13545882	13545882		206469	201521
		13339413	13344361			SOVchr6_13545887	13545887		206474	201526
SOV6g004570	6	13351768	13362863	11096	DNA mismatch repair protein MLH1	SOVchr6_13545571	13545571	6	193803	182708
		13351768	13362863			SOVchr6_13545584	13545584		193816	182721
		13351768	13362863			SOVchr6_13545609	13545609		193841	182746
		13351768	13362863			SOVchr6_13545882	13545882		194114	183019
		13351768	13362863			SOVchr6_13545887	13545887		194119	183024
SOV6g004580	6	13469115	13474406	5292	Unknown protein	SOVchr6_13545571	13545571	6	76456	71165
SOV6g004580	6	13469115	13474406	5292	Unknown protein	SOVchr6_13545584	13545584		76469	71178
SOV6g004580	6	13469115	13474406	5292	Unknown protein	SOVchr6_13545609	13545609		76494	71203
SOV6g004580	6	13469115	13474406	5292	Unknown protein	SOVchr6_13545882	13545882		76767	71476
SOV6g004580	6	13469115	13474406	5292	Unknown protein	SOVchr6_13545887	13545887		76772	71481
SOV6g004590	6	13475062	13475460	399	Pentatricopeptide repeat-containing protein	SOVchr6_13545571	13545571	6	70509	70111
		13475062	13475460			SOVchr6_13545584	13545584		70522	70124
		13475062	13475460			SOVchr6_13545609	13545609		70547	70149
		13475062	13475460			SOVchr6_13545882	13545882		70820	70422
		13475062	13475460			SOVchr6_13545887	13545887		70825	70427
SOV6g004600	6	13491349	13492103	755	Putative squamous cell carcinoma antigen recognized by T-cells 3-like	SOVchr6_13545571	13545571	6	54222	53468
		13491349	13492103			SOVchr6_13545584	13545584		54235	53481
		13491349	13492103			SOVchr6_13545609	13545609		54260	53506
		13491349	13492103			SOVchr6_13545882	13545882		54533	53779
		13491349	13492103			SOVchr6_13545887	13545887		54538	53784
SOV6g004610	6	13515309	13521128	5820	Unknown protein	SOVchr6_13545571	13545571	6	30262	24443
SOV6g004610	6	13515309	13521128	5820	Unknown protein	SOVchr6_13545584	13545584		30275	24456
SOV6g004610	6	13515309	13521128	5820	Unknown protein	SOVchr6_13545609	13545609		30300	24481
SOV6g004610	6	13515309	13521128	5820	Unknown protein	SOVchr6_13545882	13545882		30573	24754
SOV6g004610	6	13515309	13521128	5820	Unknown protein	SOVchr6_13545887	13545887		30578	24759
LD decay patterns in the regions surrounding each associated SNP marker

## Sheet: S.T3_GP.SNPset 
Supplementary Table S3 Prediction accuracy for bolting time in spinach using 16,563 SNPs from random and GWAS-derived marker sets across seven genomic prediction models.
GP	SNP set	BA	BB	BL	BRR	rrBLUP	SVM	RF	Mean (SNP.set)
r-value (100 average)	r6	0.107295	0.014543	0.111298	0.103499	0.110041	0.0430604	-0.00572718	0.0691442
	r50	0.180572	0.157846	0.183673	0.152038	0.199106	0.0812452	0.0978668	0.150335
	r100	0.312058	0.299764	0.31624	0.307453	0.332544	0.295932	0.312985	0.310997
	r200	0.333325	0.319941	0.343331	0.333497	0.352461	0.357135	0.339355	0.339864
	r500	0.333639	0.305326	0.346152	0.336031	0.367784	0.343496	0.321233	0.336237
	r1000	0.316583	0.306944	0.323151	0.324596	0.350248	0.318963	0.3249	0.323626
	r2000	0.369331	0.369784	0.374742	0.374556	0.400173	0.377261	0.354373	0.374317
	r5000	0.353289	0.345049	0.357907	0.363606	0.386781	0.368181	0.356146	0.361566
	r10000	0.352306	0.333523	0.361881	0.372929	0.393209	0.371872	0.359544	0.363609
	all_16383SNPs	0.350872	0.337169	0.35832	0.368331	0.393449	0.36851	0.354246	0.361557
	Mean (Model)	0.300927	0.278989	0.30767	0.303654	0.32858	0.292566	0.281492	0.299125
GP	SNP set	BA	BB	BL	BRR	rrBLUP	SVM	RF	Mean (SNP.set)
Standard error (SE)	r6	0.0123064	0.0143824	0.0118843	0.0121112	0.0122698	0.0135653	0.0127242	0.0127491
	r50	0.00936553	0.0107273	0.00913415	0.00969125	0.00929871	0.0115832	0.0111778	0.0101397
	r100	0.0101274	0.0108897	0.00998607	0.0102629	0.00890703	0.0105244	0.0104306	0.0101612
	r200	0.00898288	0.00867565	0.00855789	0.00885525	0.00905208	0.00899146	0.00919539	0.00890151
	r500	0.00934563	0.00998148	0.00948831	0.00962431	0.0089123	0.00972868	0.00954771	0.00951834
	r1000	0.00924442	0.0100596	0.00947132	0.00952189	0.00864118	0.00936726	0.00927456	0.00936861
	r2000	0.0101182	0.00920207	0.00872941	0.00948864	0.00879664	0.00967922	0.0099227	0.00941955
	r5000	0.00936674	0.00897167	0.00880973	0.0091281	0.00937562	0.00932809	0.00936724	0.00919246
	r10000	0.00960092	0.0101309	0.00934309	0.0094225	0.00910337	0.0094845	0.00937073	0.00949372
	all_16383SNPs	0.00936575	0.00864786	0.00904251	0.008867	0.00899808	0.00947762	0.00970906	0.00915827
	Mean (Model)	0.00978238	0.0101669	0.00944468	0.0096973	0.00933548	0.010173	0.010072	0.00981024
GP	SNP set	BA	BB	BL	BRR	rrBLUP	SVM	RF	Mean (SNP.set)
r-value (100 average)	m2	0.245702	0.176303	0.249562	0.24617	0.329547	0.023011	0.239287	0.215655
	m4	0.328365	0.225597	0.343696	0.329547	0.329547	0.338882	0.329847	0.317926
	m6	0.371655	0.32795	0.377935	0.363478	0.392254	0.311799	0.364013	0.358441
	Mean (Model)	0.31524	0.243283	0.323731	0.313065	0.350449	0.224564	0.311049	0.29734
GP	SNP set	BA	BB	BL	BRR	rrBLUP	SVM	RF	Mean (SNP.set)
Standard error (SE)	m2	0.00752073	0.0104572	0.00747175	0.00753378	0.0074955	0.00913474	0.00719947	0.00811617
	m4	0.00790105	0.0171389	0.00766002	0.0074955	0.0074955	0.00773136	0.00752527	0.00899252
	m6	0.0106232	0.015497	0.0103896	0.0101015	0.00997432	0.0115686	0.0102886	0.0112061
	Mean (Model)	0.00868166	0.0143644	0.00850711	0.00837694	0.00832177	0.00947823	0.00833779	0.00943827
Prediction accuracy (PA, r-value) and standard error (SE) for the bolting trait estimated using ten random SNP subsets, ranging from r6 (6-SNP set) to all_16,563SNPs (entire 16,563-SNP set), along with three GWAS-derived SNP sets (m2: 2 markers; m4: 4 markers; m6: 6 markers). Prediction was performed through five-fold cross-population validation (4 training populations : 1 validation population) …

## Sheet: S.T4_Across.GP
Supplementary Table S4 Prediction accuracy for bolting using GWAS-derived SNP markers.
GWAS.model	Fold	GP	r-Value								Standard errors (SE)
			BA	BB	BL	BRR	rrBLUP	SVM	RF	Mean for each GWAS.GP set	BA	BB	BL	BRR	rrBLUP	SVM	RF	Mean for each GWAS.GP set
Five models (GLM, MLM, MLMM, FarmCPU, and BLINK) in GAPIT3	5fold	Across_prediction	0.30212	0.293867	0.298521	0.303187	0.3021	0.283326	0.235495	0.288374	0.000522688	0.000993404	0.000504221	0.000510258	0	0	0.000884539	0.000487873
	all	Cross_prediction	0.724204	0.707432	0.722453	0.729277	0.730823	0.717781	0.586177	0.702592	0.00593375	0.00633309	0.00600523	0.0057694	0.00582364	0.00617167	0.00909846	0.00644789
	5fold	Coss_self.prediction	0.692989	0.679378	0.690174	0.693255	0.694765	0.673081	0.606336	0.675711	0.00306148	0.00324206	0.00314381	0.00305327	0.00304045	0.00342146	0.00421313	0.00331081
Three prediction strategies were applied: (i) Across_prediction: using GWAS-derived SNP markers from the training population (80% of the accessions, 236 accessions) to predict the validation population (20% of the accessions, 59 accessions); (ii) Cross_prediction: using GWAS-derived SNP markers identified across all five training populations to predict the entire panel (295 accessions); and (iii)…
